# Supplementary material for: Association between Visceral Adipose Tissue Metabolism and Cerebral Glucose Metabolism in Patients with Cognitive Impairment
Source: Int J Mol Sci. 2024 Jul 8;25(13):7479. doi: 10.3390/ijms25137479 (PMC11242271; doi:10.3390/ijms25137479)
Supplement: Supplementary file 1 [file ijms-25-07479-s001.zip]

Archive with 2 entries (2 files):
- Supplementary Table S1, S3, S4.pdf
- Supplementary Table S2.pdf
